# Supplementary material for: Incorporation of Second-Tier Biomarker Testing Improves the Specificity of Newborn Screening for Mucopolysaccharidosis Type I
Source: Int J Neonatal Screen. 2020 Feb 7;6(1):10. doi: 10.3390/ijns6010010 (PMC7422968; doi:10.3390/ijns6010010)
Supplement: Supplementary file 1 [file IJNS-06-00010-s001.zip]

Archive with 1 entries (1 files):
- IJNS-702473-supplementary.xlsx
