# Supplementary material for: Incorporation of Second-Tier Biomarker Testing Improves the Specificity of Newborn Screening for Mucopolysaccharidosis Type I
Source: Int J Neonatal Screen. 2020 Feb 7;6(1):10. doi: 10.3390/ijns6010010 (PMC7422968; doi:10.3390/ijns6010010)
Supplement: Supplementary file 1 [file IJNS-06-00010-s001.zip › IJNS-702473-supplementary.xlsx]

## Sheet: SUPP TABLE
Supplementary Table 1: Characteristics of IDUA Variants Observed in Patient Cohort
Variant		# Alleles in Patient Cohort	# Homozygotes	ClinVar Interp	Gnomad
p.	c.				# of Alleles	Allele Frequency	# Homozygotes
A79T	235G>A	129	36	LB	834	0.003083	9
V332E	965T>A	24	3	B	179	0.000936	1
D223N	667G>A	23	2	VUS	132	0.000525	1
W402*	1205G>A	22	3	P	84	0.000691	0
H82Q	246C>G	15	2	B	775	0.002906	2
G409R	1225G>C	10	0	B	854	0.007216	19
S586F	1757C>T	7	1	VUS	22	7.8e-05	0
A327P	979G>C	5	0	P	19	6.9e-05	0
P533R	1598C>G	5	2	P	8	0.0051	0
Q70*	208C>T	4		P	137	0.000498	0
G78D	233G>A	2		none	2	8e-06	0
T99I	296C>T	2		B	455	0.00208	4
	793-1G>A	2		LP	4	1.8e-05	0
	793-9C>A	2		none	3	1.4e-05	0
H449D	1345C>A	2		LB/VUS	386	0.0047	6
R489P	1466G>C	2		none	0	N/A	0
L526P	1577T>C	2		VUS	51	0.00034	0
R621G	1861C>G	2		VUS	4	0.00128	0
R621*	1861C>T	2		P	7	2.8e-05	0
V77A	230T>C	1		none	1	4e-06	0
R100G	298A>G	1		none	9	4.9e-05	0
L114R	341T>G	1		none	2	8e-06	0
G116R	346G>A	1		none	286	0.001015	0
	386-2A>G	1		P	9	3.6e-05	0
A136T	406G>A	1		none	27	9.6e-05	0
L155W	464T>G	1		none	0	N/A	0
M193I	579G>A	1		none	0	N/A	0
S213-215dup	637_645dupAGCCCCGCC	1		VUS	1	4e-06	0
S213_P214insP	640_642dupCCC	1		VUS	11	4.9e-05	0
P229L	686C>T	1		none	2	9e-06	0
S234T	701G>C	1		LB	71	0.000272	0
L238Q	713T>A	1		P	5	2.2e-05	0
G253C	757G>T	1		VUS	131	0.0006	0
S269C	806C>G	1		none	90	0.000383	0
A319T	955G>A	1		none	1	6e-06	0
Y343*	1029C>G	1		LP	1	4e-06	0
T338R	1163C>G	1		LP	1	3.2e-05	0
V405G	1214T>G	1		none	0	N/A	0
D445N	1333G>A	1		none	0	N/A	0
P493R	1478C>G	1		none	1	3.2e-05	0
P196R	1487C>G	1		P	2	1.4e-05	0
F501L	1501T>C	1		VUS	3	2.5e-05	0
	1650+5G>C	1		none	0	N/A	0
G582K	1744G>A	1		none	3	1.1e-05	0
A591T	1771G>A	1		B	5	2e-05	0
S600W	1799C>G	1		none	0	N/A	0
S600fs	1799delC	1		P	0	N/A	0
R619*	1855C>T	1		P	2	8e-06	0
R628*	1882C>T	1		P	5	2e-05	0
R628P	1883G>C	1		none	1	4e-06	0
S633L	1898C>T	1		P	3	1.2e-05	0
